# Supplementary material for: TARE1, a Mutated Copia-Like LTR Retrotransposon Followed by Recent Massive Amplification in Tomato
Source: PLoS One. 2013 Jul 4;8(7):e68587. doi: 10.1371/journal.pone.0068587 (PMC3701649; doi:10.1371/journal.pone.0068587)
Supplement: Table S1 — Summary of TARE1 elements identified in the tomato genome. (XLS) [file pone.0068587.s005.xls]

## Sheet: sheet1
Table S1. Summary of TARE1 elements in the tomato genome
Structural variation	Chr	Start	End	Insertion time (Mya)	TSDs	Shared or unshared in S. Pimp.	Divergence time between S. lycop. and S. pimp. (Mya)
Intact element	1	5899860	5905159	1.42228	TSDs	Shared	0
Intact element	1	6878874	6882371	1.00871	TSDs	Shared	0.268338
Intact element	1	8659532	8664143	2.69981	TSDs	Shared	1.78
Intact element	1	14324160	14327750	2.05397	TSDs	Shared	0.554751
Intact element	1	17132412	17137054	1.22118	TSDs	Shared	0.430548
Intact element	1	17282265	17287306	1.01403	TSDs	Shared	1.54471
Intact element	1	20743145	20748316	1.69022	TSDs	Shared	0
Intact element	1	21289908	21294743	3.63898	TSDs	Shared	0.205312
Intact element	1	27235875	27240535	1.01403	TSDs	Shared	0
Intact element	1	29553023	29558797	1.03033	TSDs	Shared	0
Intact element	1	32882648	32887281	0.965652	TSDs	Shared	0.19894
Intact element	1	48877765	48885848	1.21475	TSDs	Shared	0.795806
Intact element	1	50283505	50288221	1.304	TSDs	Shared	0
Intact element	1	51319483	51324039	0.475824	TSDs	Shared	0.295104
Intact element	1	54281752	54286441	1.20461	TSDs	Shared	0
Intact element	1	55517276	55521981	2.26765	TSDs	Shared	0.63751
Intact element	1	60482088	60486738	1.21475	TSDs	Shared	0
Intact element	1	61535053	61537652	0.610523	TSDs	Shared	0.690959
Intact element	1	61782121	61786457	1.00871	TSDs	Shared	0
Intact element	1	68037444	68042819	0.19894	TSDs	Shared	0
Intact element	1	78368977	78373302	1.21475	TSDs	Shared	0
Intact element	1	87944712	87949402	0.959628	TSDs	Shared	0
Intact element	2	7457650	7462327	1.63131	TSDs	Shared	0
Intact element	2	15984237	15989950	1.21475	TSDs	Shared	0
Intact element	2	18968418	18972922	0.734974	TSDs	Shared	0.495225
Intact element	2	22110664	22119035	0.600983	TSDs	Shared	0
Intact element	2	22166420	22171175	0.959628	TSDs	Shared	0.848477
Intact element	2	29429777	29434486	1.42228	TSDs	Shared	0.56287
Intact element	2	31643109	31648852	0.199974	TSDs	Shared	0
Intact element	3	4926555	4931887	1.75211	TSDs	Shared	0.19894
Intact element	3	9795090	9799998	0.475824	TSDs	Shared	0
Intact element	3	14288754	14293444	1.17516	TSDs	Shared	0
Intact element	3	14331836	14336548	0.808351	TSDs	Shared	0
Intact element	3	16892325	16896182	1.26817	TSDs	Shared	0
Intact element	3	24052145	24056932	1.53883	TSDs	Shared	0
Intact element	3	25451037	25455437	1.05869	TSDs	Shared	0
Intact element	3	43912736	43917412	0.725728	TSDs	Shared	0
Intact element	3	45284169	45288427	1.50163	TSDs	Shared	0
Intact element	3	48671267	48675042	1.02484	TSDs	Shared	1.05869
Intact element	3	48911121	48916328	1.52719	TSDs	Shared	0
Intact element	3	49910691	49915331	0.804126	TSDs	Shared	0.290644
Intact element	4	6583794	6588076	0.804126	TSDs	Shared	0.779673
Intact element	4	7708540	7714427	1.84187	TSDs	Shared	0.546863
Intact element	4	15531041	15535257	1.7009	TSDs	Shared	0
Intact element	4	21734731	21739828	0.808351	TSDs	Shared	0.648255
Intact element	4	23884660	23888533	1.23425	TSDs	Shared	0
Intact element	4	30724922	30729638	0.19894	TSDs	Shared	0
Intact element	4	31022567	31027217	0.428151	TSDs	Shared	0.330619
Intact element	4	37780904	37786364	0.804126	TSDs	Shared	0
Intact element	4	48236835	48241552	0.808351	TSDs	Shared	0
Intact element	4	53925619	53930339	1.44519	TSDs	Shared	0
Intact element	5	7583200	7588602	1.08253	TSDs	Shared	0
Intact element	5	9416240	9421026	1.42228	TSDs	Shared	0.309345
Intact element	5	10576474	10581599	0.87254	TSDs	Shared	0
Intact element	5	18580641	18585660	0.804126	TSDs	Shared	0
Intact element	5	20101422	20106132	1.64001	TSDs	Shared	0
Intact element	5	25769867	25774659	1.84187	TSDs	Shared	0.528091
Intact element	5	55884719	55890261	1.00871	TSDs	Shared	0.612143
Intact element	5	57470859	57475549	0.678764	TSDs	Shared	0
Intact element	5	58294857	58298696	0.430548	TSDs	Shared	0
Intact element	5	59041288	59046618	0.399261	TSDs	Shared	0
Intact element	5	59447501	59451526	1.05869	TSDs	Shared	0.342392
Intact element	6	12059568	12065036	0.804126	TSDs	Shared	0
Intact element	6	15507293	15511970	1.20461	TSDs	Shared	0
Intact element	6	20082917	20088111	0.83922	TSDs	Shared	0.659369
Intact element	6	20119852	20124895	0.478785	TSDs	Shared	0.45073
Intact element	6	20486319	20490978	1.48342	TSDs	Shared	0
Intact element	6	21436809	21441353	0.213281	TSDs	Shared	0
Intact element	6	30900647	30905206	0.862753	TSDs	Shared	0
Intact element	7	8114211	8119611	2.86016	TSDs	Shared	0.399261
Intact element	7	9232005	9237419	1.7009	TSDs	Shared	0
Intact element	7	10235081	10239723	1.5359	TSDs	Shared	0
Intact element	7	13821723	13826394	1.51857	TSDs	Shared	0
Intact element	7	15915526	15920522	1.22118	TSDs	Shared	0.830162
Intact element	7	18307860	18312504	1.79147	TSDs	Shared	0.407726
Intact element	7	19589702	19595561	0.853183	TSDs	Shared	0
Intact element	7	24343840	24347699	1.07647	TSDs	Shared	0.754191
Intact element	7	35112447	35114634	1.59412	TSDs	Shared	0
Intact element	7	38838156	38842875	2.48292	TSDs	Shared	1.80347
Intact element	7	40312443	40317084	2.48292	TSDs	Shared	0
Intact element	7	44872365	44877105	0.804126	TSDs	Shared	0.695122
Intact element	7	52364680	52369335	0.236931	TSDs	Shared	0
Intact element	7	54623567	54629735	0.848477	TSDs	Shared	0.280062
Intact element	7	54954685	54959277	1.63131	TSDs	Shared	1.6488
Intact element	7	58312014	58317492	1.64001	TSDs	Shared	0.213281
Intact element	8	3541884	3546470	0.207527	TSDs	Shared	0.45073
Intact element	8	4298151	4302931	1.85173	TSDs	Shared	0
Intact element	8	4597169	4602022	1.63131	TSDs	Shared	0.442944
Intact element	8	7111971	7116630	1.36575	TSDs	Shared	0
Intact element	8	22602343	22605318	1.63131	TSDs	Shared	0
Intact element	8	23694374	23699419	1.21475	TSDs	Shared	0.627115
Intact element	8	25691990	25696683	1.00871	TSDs	Shared	0
Intact element	8	29652637	29656518	1.08866	TSDs	Shared	0.554751
Intact element	8	48349394	48350391	1.92379	TSDs	Shared	0
Intact element	8	49560659	49565366	0.627115	TSDs	Shared	0
Intact element	8	51140659	51145399	0.401344	TSDs	Shared	0
Intact element	8	53340075	53343425	1.9788	TSDs	Shared	0.613771
Intact element	9	5140887	5145578	2.46172	TSDs	Shared	2.28604
Intact element	9	7843132	7847842	1.76214	TSDs	Shared	0
Intact element	9	8098937	8103667	1.21475	TSDs	Shared	0
Intact element	9	11214959	11219798	1.42228	TSDs	Shared	0
Intact element	9	13544471	13550269	1.32649	TSDs	Shared	0
Intact element	9	20660398	20665545	1.62271	TSDs	Shared	0
Intact element	9	26263204	26267926	2.05397	TSDs	Shared	0
Intact element	9	26626045	26630764	1.21475	TSDs	Shared	0
Intact element	9	40905246	40910010	1.21475	TSDs	Shared	0
Intact element	9	43115084	43120317	1.01403	TSDs	Shared	0
Intact element	9	44991694	44997029	2.05397	TSDs	Shared	0
Intact element	9	49126065	49130724	2.14568	TSDs	Shared	0
Intact element	9	50005973	50011093	1.00871	TSDs	Shared	0.456075
Intact element	9	51021449	51026166	2.48292	TSDs	Shared	0
Intact element	9	52494883	52499546	1.52863	TSDs	Shared	0
Intact element	9	52676216	52679675	1.21475	TSDs	Shared	0
Intact element	9	55141267	55145916	2.14269	TSDs	Shared	1.87379
Intact element	9	55472584	55477293	1.63131	TSDs	Shared	0
Intact element	9	59842547	59847244	0.804126	TSDs	Shared	0.848477
Intact element	9	61478572	61482774	0.804126	TSDs	Shared	0.795806
Intact element	10	2560252	2564706	0.812621	TSDs	Shared	0
Intact element	10	5783067	5787801	1.00871	TSDs	Shared	0
Intact element	10	20455738	20460658	1.01003	TSDs	Shared	0
Intact element	10	20942005	20946722	0.600983	TSDs	Shared	0
Intact element	10	26767933	26772620	0.892796	TSDs	Shared	0
Intact element	10	27777336	27782025	0.92612	TSDs	Shared	0
Intact element	10	36044877	36049636	1.00871	TSDs	Shared	0.734974
Intact element	10	37721255	37725973	3.13854	TSDs	Shared	1.61419
Intact element	10	40249827	40255062	1.63131	TSDs	Shared	0
Intact element	10	41448184	41466344	1.69022	TSDs	Shared	0.472898
Intact element	10	42169959	42175483	0.435422	TSDs	Shared	0.314403
Intact element	10	46791275	46796697	0.600983	TSDs	Shared	0.435422
Intact element	10	51358916	51367338	0.644634	TSDs	Shared	0
Intact element	10	57870234	57874792	1.42228	TSDs	Shared	0
Intact element	11	5165871	5172150	0.804126	TSDs	Shared	0
Intact element	11	7274987	7279731	0.600983	TSDs	Shared	0
Intact element	11	13261064	13276832	1.21475	TSDs	Shared	0
Intact element	11	24783271	24787972	1.7009	TSDs	Shared	0.284201
Intact element	11	30046017	30050224	1.01403	TSDs	Shared	0
Intact element	11	34177415	34181443	0.19894	TSDs	Shared	0
Intact element	11	37490839	37495538	0.808351	TSDs	Shared	0
Intact element	11	48636665	48641306	1.00871	TSDs	Shared	0.399261
Intact element	11	50008199	50013404	0.959628	TSDs	Shared	0
Intact element	12	5538658	5543366	2.3693	TSDs	Shared	3.05074
Intact element	12	12835846	12842884	0.214471	TSDs	Shared	0
Intact element	12	14880854	14885559	1.48506	TSDs	Shared	0
Intact element	12	16926368	16928729	1.7009	TSDs	Shared	0
Intact element	12	24541596	24547102	1.21475	TSDs	Shared	0
Intact element	12	27559389	27564896	1.42228	TSDs	Shared	0
Intact element	12	31354605	31359326	1.82487	TSDs	Shared	3.47441
Intact element	12	31915741	31920175	1.42228	TSDs	Shared	0
Intact element	12	36819293	36823979	1.82487	TSDs	Shared	0
Intact element	12	40575189	40579852	1.05146	TSDs	Shared	0
Intact element	12	40921339	40926070	0.959628	TSDs	Shared	0
Intact element	12	43348545	43361824	0.600983	TSDs	Shared	0
Intact element	12	47951760	47959321	0.754191	TSDs	Shared	0.795806
Intact element	1	5417021	5421735	1.42228	TSDs	Unshared	NA
Intact element	1	18839033	18843751	1.42228	TSDs	Unshared	NA
Intact element	1	35423931	35428415	1.63131	TSDs	Unshared	NA
Intact element	4	23662659	23665277	1.00871	TSDs	Unshared	NA
Intact element	5	40106254	40110973	0.804126	TSDs	Unshared	NA
Intact element	6	26095470	26099466	0.600983	TSDs	Unshared	NA
Intact element	6	30356971	30361479	1.42228	TSDs	Unshared	NA
Intact element	8	4155181	4160822	1.42228	TSDs	Unshared	NA
Intact element	8	40062154	40066552	0	TSDs	Unshared	NA
Intact element	8	54953322	54956707	1.42984	TSDs	Unshared	NA
Intact element	9	59069181	59071067	0.416558	TSDs	Unshared	NA
Intact element	9	60845499	60849655	0.816937	TSDs	Unshared	NA
Intact element	10	33963300	33967985	2.69981	TSDs	Unshared	NA
Intact element	10	47128467	47133149	0.416558	TSDs	Unshared	NA
Intact element	10	57154015	57157954	1.86169	TSDs	Unshared	NA
Intact element	11	12775649	12779760	0.787657	TSDs	Unshared	NA
Intact element	12	6018215	6022911	1.05869	TSDs	Unshared	NA
Intact element	12	47387819	47392533	0.804126	TSDs	Unshared	NA
Intact element	11	9268968	9272855	0.600983	NoTSDs	NA	NA
Intact element	10	42042811	42047523	0.804126	NoTSDs	NA	NA
Intact element	1	75802412	75807981	0.867619	NoTSDs	NA	NA
Intact element	10	42274982	42279360	0.867619	NoTSDs	NA	NA
Intact element	1	43819353	43824075	1.00871	NoTSDs	NA	NA
Intact element	7	42684835	42689555	1.00871	NoTSDs	NA	NA
Intact element	9	23622515	23627210	1.0194	NoTSDs	NA	NA
Intact element	5	11646865	11652135	1.21475	NoTSDs	NA	NA
Intact element	4	51268567	51273307	1.22118	NoTSDs	NA	NA
Intact element	7	10980172	10984849	1.65769	NoTSDs	NA	NA
Intact element	9	5910858	5915519	2.46172	NoTSDs	NA	NA
Intact element	9	58012054	58017212	NA	NoTSDs	NA	NA
Intact element	2	3180666	3184468	NA	TSDs	Shared	NA
Intact element	5	36726007	36730509	NA	TSDs	Shared	NA
Intact element	5	59837209	59841916	NA	TSDs	Shared	NA
Intact element	8	24530923	24535596	NA	TSDs	Shared	NA
Intact element	8	26632009	26638144	NA	TSDs	Shared	NA
Intact element	9	29335725	29339585	NA	TSDs	Shared	NA
Intact element	9	49883970	49888898	NA	TSDs	Shared	NA
Intact element	10	40331736	40337420	NA	TSDs	Shared	NA
Intact element	11	35437461	35443154	NA	TSDs	Shared	NA
Solo LTR	1	17622663	17622842	NA	TSDs	Unshared	NA
Solo LTR	2	32467607	32467788	NA	NoTSDs	NA	NA
Solo LTR	2	21978192	21978385	NA	TSDs	Shared	NA
Solo LTR	3	32681389	32681582	NA	NoTSDs	NA	NA
Solo LTR	3	11259344	11259537	NA	TSDs	Shared	NA
Solo LTR	5	59743518	59743680	NA	TSDs	Unshared	NA
Solo LTR	6	34989989	34990169	NA	NoTSDs	NA	NA
Solo LTR	6	39697097	39697282	NA	TSDs	Shared	NA
Solo LTR	7	40186392	40186585	NA	TSDs	Shared	NA
Solo LTR	8	28970787	28970980	NA	TSDs	Shared	NA
Solo LTR	9	66906191	66906353	NA	TSDs	Shared	NA
Solo LTR	10	5205933	5206126	NA	NoTSDs	NA	NA
Solo LTR	10	3279214	3279376	NA	TSDs	Unshared	NA
Solo LTR	10	2352114	2352276	NA	TSDs	Shared	NA
Solo LTR	11	28864027	28864220	NA	NoTSDs	NA	NA
Solo LTR	11	47756314	47756507	NA	NoTSDs	NA	NA
Solo LTR	11	50529417	50529610	NA	NoTSDs	NA	NA
Truncated element	0	15337176	15339486	NA	NA	NA	NA
Truncated element	0	17071451	17075478	NA	NA	NA	NA
Truncated element	0	21171324	21175117	NA	NA	NA	NA
Truncated element	1	51703214	51707721	NA	NA	NA	NA
Truncated element	1	57642211	57646706	NA	NA	NA	NA
Truncated element	1	60825171	60827653	NA	NA	NA	NA
Truncated element	1	64930226	64933165	NA	NA	NA	NA
Truncated element	2	24969244	24972630	NA	NA	NA	NA
Truncated element	2	47422960	47426885	NA	NA	NA	NA
Truncated element	3	42311314	42315038	NA	NA	NA	NA
Truncated element	3	45994441	45997474	NA	NA	NA	NA
Truncated element	4	58378976	58383544	NA	NA	NA	NA
Truncated element	5	10722861	10726699	NA	NA	NA	NA
Truncated element	5	12317501	12321703	NA	NA	NA	NA
Truncated element	5	20959281	20963989	NA	NA	NA	NA
Truncated element	5	23434853	23439250	NA	NA	NA	NA
Truncated element	5	36912153	36914643	NA	NA	NA	NA
Truncated element	6	1542681	1547014	NA	NA	NA	NA
Truncated element	6	3834710	3839392	NA	NA	NA	NA
Truncated element	7	5170644	5174483	NA	NA	NA	NA
Truncated element	7	11482074	11486614	NA	NA	NA	NA
Truncated element	7	44699843	44704469	NA	NA	NA	NA
Truncated element	8	51154614	51158318	NA	NA	NA	NA
Truncated element	8	52368271	52371590	NA	NA	NA	NA
Truncated element	9	57975883	57980282	NA	NA	NA	NA
Truncated element	9	59300242	59304163	NA	NA	NA	NA
Truncated element	10	21337265	21341184	NA	NA	NA	NA
Truncated element	10	22961544	22964924	NA	NA	NA	NA
Truncated element	10	25449622	25452400	NA	NA	NA	NA
Truncated element	10	40186217	40190542	NA	NA	NA	NA
Truncated element	11	38104583	38107945	NA	NA	NA	NA
Truncated element	12	7296713	7300200	NA	NA	NA	NA
Truncated element	12	33503119	33505910	NA	NA	NA	NA
Truncated element	0	11721485	11725618	NA	NA	Shared	NA
Truncated element	0	15370055	15373796	NA	NA	Shared	NA
Truncated element	0	17079892	17083995	NA	NA	Shared	NA
Truncated element	0	17353971	17357711	NA	NA	Shared	NA
Truncated element	0	18757369	18761098	NA	NA	Shared	NA
Truncated element	0	19855350	19859512	NA	NA	Shared	NA
Truncated element	0	21299039	21301751	NA	NA	Shared	NA
Truncated element	0	21345486	21349612	NA	NA	Shared	NA
Truncated element	1	7666705	7671409	NA	NA	Shared	NA
Truncated element	1	9360432	9364343	NA	NA	Shared	NA
Truncated element	1	17193694	17198435	NA	NA	Shared	NA
Truncated element	1	17508619	17513275	NA	NA	Shared	NA
Truncated element	1	36545185	36549862	NA	NA	Shared	NA
Truncated element	1	67559167	67562151	NA	NA	Shared	NA
Truncated element	1	67989317	67993802	NA	NA	Shared	NA
Truncated element	2	28636290	28639954	NA	NA	Shared	NA
Truncated element	2	28759281	28763746	NA	NA	Shared	NA
Truncated element	3	47181690	47185861	NA	NA	Shared	NA
Truncated element	3	47831507	47835020	NA	NA	Shared	NA
Truncated element	3	51576784	51581113	NA	NA	Shared	NA
Truncated element	4	5420221	5424342	NA	NA	Shared	NA
Truncated element	4	42536317	42540501	NA	NA	Shared	NA
Truncated element	4	46809316	46813382	NA	NA	Shared	NA
Truncated element	4	46845897	46850626	NA	NA	Shared	NA
Truncated element	4	47384532	47387314	NA	NA	Shared	NA
Truncated element	4	48249839	48254339	NA	NA	Shared	NA
Truncated element	4	48352799	48356466	NA	NA	Shared	NA
Truncated element	4	55753578	55757394	NA	NA	Shared	NA
Truncated element	4	57801526	57807219	NA	NA	Shared	NA
Truncated element	5	6136885	6142641	NA	NA	Shared	NA
Truncated element	5	11747541	11751121	NA	NA	Shared	NA
Truncated element	5	29273261	29277544	NA	NA	Shared	NA
Truncated element	5	35588754	35592329	NA	NA	Shared	NA
Truncated element	5	47651885	47656132	NA	NA	Shared	NA
Truncated element	5	48025720	48028613	NA	NA	Shared	NA
Truncated element	5	51458200	51461273	NA	NA	Shared	NA
Truncated element	5	59710930	59716006	NA	NA	Shared	NA
Truncated element	5	60266148	60270414	NA	NA	Shared	NA
Truncated element	6	7412160	7415747	NA	NA	Shared	NA
Truncated element	6	20498084	20500358	NA	NA	Shared	NA
Truncated element	6	28172812	28177386	NA	NA	Shared	NA
Truncated element	6	28982887	28987408	NA	NA	Shared	NA
Truncated element	6	34073045	34077908	NA	NA	Shared	NA
Truncated element	7	4152178	4156192	NA	NA	Shared	NA
Truncated element	7	22340176	22343946	NA	NA	Shared	NA
Truncated element	7	23307953	23312939	NA	NA	Shared	NA
Truncated element	7	48323061	48327734	NA	NA	Shared	NA
Truncated element	7	51294660	51298807	NA	NA	Shared	NA
Truncated element	7	55900419	55904983	NA	NA	Shared	NA
Truncated element	7	55968151	55972764	NA	NA	Shared	NA
Truncated element	8	9206078	9210696	NA	NA	Shared	NA
Truncated element	8	14386694	14391166	NA	NA	Shared	NA
Truncated element	8	31497079	31501743	NA	NA	Shared	NA
Truncated element	8	35530398	35534590	NA	NA	Shared	NA
Truncated element	8	48312331	48317157	NA	NA	Shared	NA
Truncated element	8	51000525	51005239	NA	NA	Shared	NA
Truncated element	8	57491505	57496230	NA	NA	Shared	NA
Truncated element	9	10490637	10495179	NA	NA	Shared	NA
Truncated element	9	56796585	56801060	NA	NA	Shared	NA
Truncated element	10	7068444	7072171	NA	NA	Shared	NA
Truncated element	10	7524865	7529720	NA	NA	Shared	NA
Truncated element	10	11775282	11779603	NA	NA	Shared	NA
Truncated element	10	13945693	13950323	NA	NA	Shared	NA
Truncated element	10	39000455	39005578	NA	NA	Shared	NA
Truncated element	10	41916718	41920746	NA	NA	Shared	NA
Truncated element	10	46613230	46617078	NA	NA	Shared	NA
Truncated element	10	48322968	48326641	NA	NA	Shared	NA
Truncated element	11	16147238	16151714	NA	NA	Shared	NA
Truncated element	11	20808575	20813022	NA	NA	Shared	NA
Truncated element	11	21101599	21105928	NA	NA	Shared	NA
Truncated element	11	29716643	29721327	NA	NA	Shared	NA
Truncated element	11	31409396	31414159	NA	NA	Shared	NA
Truncated element	11	36750924	36753807	NA	NA	Shared	NA
Truncated element	11	42668762	42672759	NA	NA	Shared	NA
Truncated element	11	45326383	45329429	NA	NA	Shared	NA
Truncated element	11	46972535	46976866	NA	NA	Shared	NA
Truncated element	11	49254235	49258947	NA	NA	Shared	NA
Truncated element	12	5632867	5637474	NA	NA	Shared	NA
Truncated element	12	9989495	9993964	NA	NA	Shared	NA
Truncated element	12	24667110	24669945	NA	NA	Shared	NA
Truncated element	12	26206028	26210577	NA	NA	Shared	NA
Truncated element	12	39386511	39391128	NA	NA	Shared	NA
Truncated element	12	54606916	54611572	NA	NA	Shared	NA
Truncated element	12	57629742	57634080	NA	NA	Shared	NA
Truncated element	0	12546467	12549082	NA	NA	Unshared	NA
Truncated element	0	12859306	12863635	NA	NA	Unshared	NA
Truncated element	0	16044715	16047806	NA	NA	Unshared	NA
Truncated element	0	16162140	16164957	NA	NA	Unshared	NA
Truncated element	0	18820883	18825212	NA	NA	Unshared	NA
Truncated element	0	19146793	19149230	NA	NA	Unshared	NA
Truncated element	1	17202125	17205036	NA	NA	Unshared	NA
Truncated element	1	20479430	20483634	NA	NA	Unshared	NA
Truncated element	2	28817542	28822155	NA	NA	Unshared	NA
Truncated element	3	2998933	3002343	NA	NA	Unshared	NA
Truncated element	3	41373890	41378017	NA	NA	Unshared	NA
Truncated element	3	45989199	45993527	NA	NA	Unshared	NA
Truncated element	3	51265077	51269700	NA	NA	Unshared	NA
Truncated element	4	42308706	42313006	NA	NA	Unshared	NA
Truncated element	5	18066725	18071183	NA	NA	Unshared	NA
Truncated element	5	19975330	19979834	NA	NA	Unshared	NA
Truncated element	8	4425803	4430336	NA	NA	Unshared	NA
Truncated element	8	50552353	50555708	NA	NA	Unshared	NA
Truncated element	9	7347770	7351914	NA	NA	Unshared	NA
Truncated element	9	66766493	66770758	NA	NA	Unshared	NA
Truncated element	10	3764422	3767652	NA	NA	Unshared	NA
Truncated element	10	5851038	5853967	NA	NA	Unshared	NA
Truncated element	10	37913086	37917358	NA	NA	Unshared	NA
Truncated element	10	40341233	40345873	NA	NA	Unshared	NA
Truncated element	11	35404033	35406918	NA	NA	Unshared	NA
Truncated element	11	45977893	45981677	NA	NA	Unshared	NA
Truncated element	12	32243544	32246491	NA	NA	Unshared	NA
Truncated element	12	45367222	45371839	NA	NA	Unshared	NA
NA, not applicable
