# Supplementary material for: TARE1, a Mutated Copia-Like LTR Retrotransposon Followed by Recent Massive Amplification in Tomato
Source: PLoS One. 2013 Jul 4;8(7):e68587. doi: 10.1371/journal.pone.0068587 (PMC3701649; doi:10.1371/journal.pone.0068587)
Supplement: Table S2 — Rider intact elements identified in this study. (XLS) [file pone.0068587.s006.xls]

## Sheet: sheet1
Table S2. Rider intact elements identified in this study
Chr	Start	End	Insertion time (Mya)	Shared or unshared in S. pimp.	Divergence time between S. lycop. and S. pimp. (Mya)
2	36678682	36683547	0	Shared	0.288464
7	7522071	7526702	0	Shared	0.795806
4	57943858	57946216	0.304448	Shared	0
1	24339361	24343507	0.499513	Shared	0.528091
7	57940397	57944822	0.60731	Shared	0
7	43980118	43984720	0.619539	Shared	1.09903
11	48284031	48285596	0.692618	Shared	0.280062
9	60267659	60271716	0.707917	Shared	0.695122
5	8511331	8515817	0.761156	Shared	0.612143
10	6682938	6687516	0.764181	Shared	0
11	36960320	36965881	0.764181	Shared	0
12	6055176	6059310	0.764181	Shared	0.784978
5	61296206	61301362	0.770304	Shared	1.26817
9	44629545	44634066	0.770304	Shared	0
4	48191111	48195782	0.80977	Shared	0
3	59824849	59846104	0.830162	Shared	0
7	51105452	51110038	0.915828	Shared	1.61419
1	65818334	65822938	0.919477	Shared	0.721191
3	56575227	56596043	0.919477	Shared	0
7	40370052	40374620	0.919477	Shared	0
9	7338189	7342768	0.919477	Shared	0
6	27696433	27701010	0.923156	Shared	0.663159
1	61653271	61657847	0.926864	Shared	0.830162
8	53899323	53903898	0.926864	Shared	0
7	40450803	40455382	0.938169	Shared	0
3	14321662	14326296	0.981495	Shared	0.430548
4	6767471	6771535	1.0529	Shared	0.600983
3	52633243	52637641	1.07133	Shared	0
3	54447515	54452119	1.07133	Shared	0
4	59745129	59749769	1.07561	Shared	1.59192
8	51383041	51384155	1.07993	Shared	0.812621
8	60491452	60492268	1.08428	Shared	0
9	35462101	35466589	1.08428	Shared	0.795806
8	60091301	60094933	1.09754	Shared	0
4	40233667	40239053	1.18447	Shared	0
1	21388786	21393182	1.2326	Shared	0.412095
2	38729603	38730857	1.2326	Shared	0
5	38888610	38892856	1.2326	Shared	2.3561
10	27885889	27890255	1.2326	Shared	0.437071
11	30173768	30176116	1.23756	Shared	0.393139
12	46389431	46392082	1.23756	Shared	0.247608
4	22554952	22558730	1.24256	Shared	0.848477
8	51777875	51782444	1.24256	Shared	0
8	53942158	53946658	1.27871	Shared	0
5	12034199	12038107	1.39045	Shared	0.830162
10	6548471	6553230	1.39045	Shared	0
12	28296702	28301975	1.39045	Shared	0.670871
1	64519740	64525589	1.39605	Shared	0.795806
10	58633198	58637359	1.39605	Shared	0
1	58401318	58405915	1.40171	Shared	0.305657
6	33255024	33259612	1.48506	Shared	0
1	55275744	55280374	1.48916	Shared	0
1	14066026	14069300	1.55543	Shared	0
7	44006799	44012070	1.70188	Shared	0.901516
5	59668547	59673183	1.80347	Shared	0
11	48120750	48125425	1.83661	Shared	0.336402
5	57220133	57223641	1.86169	Shared	0.612143
9	51405821	51410996	1.86923	Shared	0.584246
8	41700602	41704905	1.87683	Shared	0
9	16875173	16879796	1.87683	Shared	0.63751
1	68171600	68176736	1.8845	Shared	0.898007
1	27224683	27229215	1.98285	Shared	0.412095
7	22348708	22352548	2.02239	Shared	0.915828
11	22692775	22697186	2.02239	Shared	0
11	18465901	18470295	2.03061	Shared	0
4	19389277	19394941	2.03889	Shared	0.311853
5	22126962	22131490	2.03889	Shared	0.304448
9	55046797	55051569	2.09883	Shared	1.46885
3	12472692	12477714	2.18399	Shared	0.795806
5	38222384	38227601	2.18399	Shared	1.61419
10	22786682	22791329	2.19289	Shared	0
8	48451037	48455417	2.20186	Shared	1.22768
4	51667083	51671237	2.22587	Shared	0.830162
2	22266500	22271520	2.26083	Shared	1.10827
1	8729338	8733716	2.3561	Shared	0
1	25466586	25471642	2.5306	Shared	0
3	13663637	13669166	2.67431	Shared	0.848477
9	22986830	22991362	2.67431	Shared	0
10	3531014	3680456	2.73073	Shared	0
1	22777761	22782344	2.76997	Shared	0.670871
11	26079878	26084449	3.4113	Shared	1.12038
2	36251101	36255967	0	Unshared	NA
2	38437729	38442386	0	Unshared	NA
2	39760683	39765549	0	Unshared	NA
5	6334319	6338989	0	Unshared	NA
5	61121532	61126397	0	Unshared	NA
7	60831672	60836538	0	Unshared	NA
7	61942467	61947333	0	Unshared	NA
8	50865263	50870129	0	Unshared	NA
12	4455356	4460039	0	Unshared	NA
12	6694989	6699823	0	Unshared	NA
2	39089064	39094869	0.0967993	Unshared	NA
1	75903087	75907668	0.154258	Unshared	NA
5	1717295	1721965	0.257557	Unshared	NA
8	50718921	50723557	0.273102	Unshared	NA
1	66740610	66745476	0.276042	Unshared	NA
12	2782789	2787463	0.303248	Unshared	NA
4	48113796	48118218	0.333485	Unshared	NA
6	41338728	41341917	0.416558	Unshared	NA
9	1236882	1241579	0.416558	Unshared	NA
7	60745469	60750052	0.45428	Unshared	NA
8	56950984	56955546	0.472898	Unshared	NA
9	7067033	7071584	0.486866	Unshared	NA
5	338799	343664	0.51918	Unshared	NA
4	1881508	1885793	0.666993	Unshared	NA
2	30492044	30496608	0.718497	Unshared	NA
7	49258656	49262726	0.761156	Unshared	NA
10	52226833	52231365	0.76723	Unshared	NA
1	80791458	80796030	0.779673	Unshared	NA
2	21402487	21404047	0.83316	Unshared	NA
4	39146777	39151560	1.07561	Unshared	NA
11	10667876	10672654	1.07993	Unshared	NA
10	17810983	17816025	1.38488	Unshared	NA
1	69243145	69247133	1.39045	Unshared	NA
12	36671370	36675948	1.70875	Unshared	NA
6	27166955	27172399	1.86923	Unshared	NA
4	53416121	53420680	1.93621	Unshared	NA
2	21028748	21033073	2.02958	Unshared	NA
4	53485860	53490325	2.05566	Unshared	NA
10	33883395	33887993	2.16641	Unshared	NA
NA, not applicable
