# Supplementary material for: TARE1, a Mutated Copia-Like LTR Retrotransposon Followed by Recent Massive Amplification in Tomato
Source: PLoS One. 2013 Jul 4;8(7):e68587. doi: 10.1371/journal.pone.0068587 (PMC3701649; doi:10.1371/journal.pone.0068587)
Supplement: Table S3 — TARE2 and TGRE1 elements identified in this study. (XLS) [file pone.0068587.s007.xls]

## Sheet: Sheet1
Table S3. TARE2 and TGRE1 elements identified in this study
Family name	Structural variation	Chr	Start	End	Insertion time (Mya)
TARE2	Intact element	0	1751570	1756036	2.37691
TARE2	Intact element	1	27076122	27080510	2.37691
TARE2	Intact element	1	69108564	69113070	0.670871
TARE2	Intact element	5	51554965	51559200	3.09362
TARE2	Intact element	6	1026080	1030567	0.659369
TARE2	Intact element	7	5687388	5691884	0.994794
TARE2	Intact element	7	7654914	7659412	3.09362
TARE2	Intact element	7	61990209	61994987	0.659369
TARE2	Intact element	8	5459743	5464214	2.02512
TARE2	Intact element	8	27227305	27231628	1.67757
TARE2	Intact element	8	28951792	28956240	0.659369
TARE2	Intact element	8	52391965	52396213	2.73304
TARE2	Intact element	9	8264713	8269173	1.37389
TARE2	Intact element	9	51254773	51259246	NA
TARE2	Intact element	10	40903740	40908234	2.37691
TARE2	Intact element	12	40837418	40841897	1.33416
TARE2	Intact element	12	44654759	44659269	0.659369
TARE2	Intact element	12	57835333	57839836	3.45877
TARE2	Truncated element	4	17518075	17522091	NA
TARE2	Truncated element	8	46996166	46999158	NA
TARE2	Truncated element	9	51382520	51385281	NA
TARE2	Truncated element	9	51638716	51642722	NA
TGRE1	Intact element	4	18430	23223	0
TGRE1	Intact element	4	6922808	6927183	1.83212
TGRE1	Intact element	5	7624400	7628986	0
TGRE1	Intact element	5	23621836	23626419	0.299703
TGRE1	Intact element	5	58411049	58415638	1.53066
TGRE1	Intact element	7	40486576	40491203	0.297386
TGRE1	Intact element	7	44902857	44907483	1.21796
TGRE1	Intact element	8	50522495	50527073	0.908615
TGRE1	Intact element	8	52147852	52152477	0
TGRE1	Intact element	10	63389401	63394022	0
TGRE1	Solo LTR	0	12464019	12464148	NA
TGRE1	Truncated element	4	29075965	29080366	NA
TGRE1	Truncated element	5	54086221	54090040	NA
NA, not applicable
